# Supplementary material for: A Facile Approach to Produce Activated Carbon from Waste Textiles via Self-Purging Microwave Pyrolysis and FeCl3 Activation for Electromagnetic Shielding Applications
Source: Polymers (Basel). 2024 Mar 26;16(7):915. doi: 10.3390/polym16070915 (PMC11013673; doi:10.3390/polym16070915)
Supplement: Supplementary file 1 [file polymers-16-00915-s001.zip]

Archive with 1 entries (1 files):
- polymers-2881696-supplementary.mp4
